# Supplementary material for: 3D chromatin remodelling in the germ line modulates genome evolutionary plasticity
Source: Nat Commun. 2022 May 11;13:2608. doi: 10.1038/s41467-022-30296-6 (PMC9095871; doi:10.1038/s41467-022-30296-6)
Supplement: Supplementary file 3 — Supplementary Data 1 [file 41467_2022_30296_MOESM3_ESM.xlsx]

## Sheet: Supplementary Data 1
Supplementary Data 1: GO terms of genes located in intra-LRIs. The raw p-values are determined by Fisher’s exact test and the False Discovery Rate as calculated by the Benjamini-Hochberg procedure. Enrichment Score (ES) is calculated by DAVID algorithm. Related to Figures 4 and 5.
Cluster	Count_cluster	Enrichment Score	Term	Count	P_Value	FDR	Genes
1	109	13.59	G-protein coupled receptor signaling pathway	54	7.1E-18	1.5E-15	Mrgpra1	Mrgpra3	Mrgpra4	Mrgprb1	Mrgprb2	Mrgprb3	Mrgprb4	Mrgprb5	Mrgprb8	Mrgprx1	Mrgprx2	Lpar2	Olfr1442	Olfr1443	Olfr1444	Olfr1445	Olfr1446	Olfr1447	Olfr1448	Olfr1449	Olfr1450	Olfr1451	Olfr1453	Olfr1454	Olfr1457	Olfr1458	Olfr1459	Olfr1461	Olfr1462	Olfr1463	Olfr1465	Olfr1466	Olfr1467	Olfr1469	Olfr1471	Olfr1472	Olfr1474	Olfr1475	Olfr1477	Olfr1480	Olfr1484	Olfr1487	Olfr1489
1	109	13.59	sensory perception of smell	42	1.1E-15	1.2E-13	Olfr1442	Olfr1443	Olfr1444	Olfr1445	Olfr1446	Olfr1447	Olfr1448	Olfr1449	Olfr1450	Olfr1451	Olfr1453	Olfr1454	Olfr1457	Olfr1458	Olfr1459	Olfr1461	Olfr1462	Olfr1463	Olfr1465	Olfr1466	Olfr1467	Olfr1469	Olfr1471	Olfr1472	Olfr1474	Olfr1475	Olfr1477	Olfr1480	Olfr1484	Olfr1487	Olfr1489	Olfr58	Olfr77	Olfr857	Olfr859	Olfr860	Olfr862	Olfr866	Olfr867	Olfr868	Olfr869	Olfr870
2	48	12.07	response to pheromone	13	7.7E-11	2.7E-9	Vmn1r208	Vmn1r210	Vmn1r211	Vmn1r212	Vmn1r213	Vmn1r214	Vmn1r215	Vmn1r219	Vmn1r220	Vmn1r222	Vmn1r23	Vmn1r26	Vmn1r27
3	24	6.97	epoxygenase P450 pathway	10	2.2E-12	1.5E-10	Cyp2c29	Cyp2c38	Cyp2c39	Cyp2c40	Cyp2c55	Cyp2c65	Cyp2c66	Cyp2c67	Cyp2c68	Cyp2c69
3	24	6.97	oxidation-reduction process	11	6.1E-2	3.4E-1	Cyp2c29	Cyp2c38	Cyp2c39	Cyp2c40	Cyp2c55	Cyp3a11	Cyp3a25	Cyp3a41a	Cyp3a41b	Cyp3a44	Cyp3a59
4	20	6.27	negative regulation of gluconeogenesis	8	8.3E-10	2.5E-8	Mup1	Mup11	Mup12	Mup18	Mup2	Mup5	Mup9	Serpina12
4	20	6.27	negative regulation of lipid biosynthetic process	8	2.9E-11	1.5E-9	Mup1	Mup11	Mup12	Mup18	Mup2	Mup5	Mup9	Serpina12
5	9	5.38	sodium-independent organic anion transport	8	2.8E-9	5.3E-8	Slc22a19	Slc22a6	Slc22a8	Slc22a26	Slc22a27	Slc22a28	Slc22a30	Slc22a29
5	9	5.38	transmembrane transport	5	3.7E-1	8.9E-1	Slc16a14	Slc22a6	Slc22a8	Slc22a27	Slc22a30
6	37	5.29	negative regulation of peptidase activity	10	6.7E-7	7.9E-6	Serpina11	Serpina12	Serpina9	Serpina1c	Serpina1e	Serpina3a	Serpina3b	Serpina3c	Serpina5	Serpina1b
1	7	2.63	epoxygenase P450 pathway	4	6.4E-5	9.8E-3	Cyp2c29	Cyp2c55	Cyp2c65	Cyp2c66
2	7	2.15	sodium-independent organic anion transport	3	2.4E-3	1.8E-1	Slc22a26	Slc22a30	Slc22a29
7	17	1.94	response to cytokine	6	6.2E-4	5.7E-3	Serpina1a	Serpina1c	Serpina1d	Serpina1e	Serpina3c	Serpina1b
7	17	1.94	response to peptide hormone	6	3.8E-4	3.7E-3	Serpina1a	Serpina1c	Serpina1d	Serpina1e	Serpina3c	Serpina1b
1	11	1.86	negative regulation of peptidase activity	4	2.2E-3	3.3E-1	Serpina1e	Serpina3a	Serpina3c	Serpina5
1	11	1.86	response to peptide hormone	3	1.1E-2	6.9E-1	Serpina1a	Serpina1e	Serpina3c
8	8	1.74	phagocytosis, recognition	4	4.0E-3	3.1E-2	Ighv1-62-3	Ighv3-5	Ighv6-4	Ighv6-5
8	8	1.74	positive regulation of B cell activation	4	2.7E-3	2.3E-2	Ighv1-62-3	Ighv3-5	Ighv6-4	Ighv6-5
3	11	1.65	negative regulation of peptidase activity	4	3.5E-3	1.8E-1	Serpina1e	Serpina3a	Serpina3c	Serpina5
3	11	1.65	response to peptide hormone	3	1.5E-2	5.8E-1	Serpina1a	Serpina1e	Serpina3c
[truncated: 11 more columns]
