# Supplementary material for: 3D chromatin remodelling in the germ line modulates genome evolutionary plasticity
Source: Nat Commun. 2022 May 11;13:2608. doi: 10.1038/s41467-022-30296-6 (PMC9095871; doi:10.1038/s41467-022-30296-6)
Supplement: Supplementary file 4 — Supplementary Data 2 [file 41467_2022_30296_MOESM4_ESM.xlsx]

## Sheet: Supplementary Data 2
Supplementary Data 2: Inter-LRIs regions detected in round spermatids. Related to Figures 4 and 5.
IntraLRI			InterLRI
Chr	Start	End	Chr	Start	End	z-score interaction value
1	84750000	85500000	6	114150000	114700000	3.10492
1	84750000	85500000	4	41700000	43050000	3.85116
1	84750000	85500000	6	114150000	114700000	3.10492
1	84750000	85500000	7	61950000	62450000	3.31799
1	84750000	85500000	8	19000000	19500000	3.25719
1	84750000	85500000	12	17650000	18150000	3.86279
1	84750000	85500000	12	113750000	114250000	3.73224
1	84750000	85500000	7	61950000	62450000	3.31799
1	84750000	85500000	12	17650000	18150000	3.86279
1	84750000	85500000	12	17650000	18150000	3.86279
1	84750000	85500000	12	17650000	18150000	3.86279
1	84750000	85500000	12	17650000	18150000	3.86279
1	84750000	85500000	7	61950000	62450000	3.31799
1	84750000	85500000	12	113750000	114250000	3.73224
1	84750000	85500000	7	61950000	62450000	3.31799
1	84750000	85500000	7	61950000	62450000	3.31799
1	84750000	85500000	12	113750000	114250000	3.73224
1	84750000	85500000	12	113750000	114250000	3.73224
1	84750000	85500000	12	113750000	114250000	3.73224
1	84750000	85500000	6	114150000	114700000	3.10492
1	84750000	85500000	12	17650000	18150000	3.86279
1	84750000	85500000	12	113750000	114250000	3.73224
1	84750000	85500000	12	17650000	18150000	3.86279
1	84750000	85500000	6	114150000	114700000	3.10492
1	84750000	85500000	7	61950000	62450000	3.31799
1	84750000	85500000	12	113750000	114250000	3.73224
1	84750000	85500000	12	17650000	18150000	3.86279
1	84750000	85500000	12	17650000	18150000	3.86279
1	84750000	85500000	12	17650000	18150000	3.86279
1	84750000	85500000	6	114150000	114700000	3.10492
1	103850000	104350000	11	38450000	38950000	3.01466
1	103850000	104350000	11	38450000	38950000	3.01466
1	103850000	104350000	11	38450000	38950000	3.01466
3	74550000	75050000	8	100200000	100700000	3.04843
3	74550000	75050000	8	100200000	100700000	3.04843
3	74550000	75050000	9	93100000	93600000	3.37058
3	74550000	75050000	8	100200000	100700000	3.04843
3	74550000	75050000	9	93100000	93600000	3.37058
3	74550000	75050000	9	93100000	93600000	3.37058
3	74550000	75050000	9	93100000	93600000	3.37058
3	74550000	75050000	8	100200000	100700000	3.04843
3	74550000	75050000	9	93100000	93600000	3.37058
3	74550000	75050000	8	100200000	100700000	3.04843
3	74550000	75050000	9	93100000	93600000	3.37058
3	74550000	75050000	8	100200000	100700000	3.04843
3	91100000	91650000	8	100200000	100700000	3.06518
3	91100000	91650000	8	100200000	100700000	3.06518
3	91100000	91650000	8	100200000	100700000	3.06518
3	91100000	91650000	7	106400000	106900000	3.07429
3	91100000	91650000	7	106400000	106900000	3.07429
3	91100000	91650000	18	37050000	37550000	3.43883
3	91100000	91650000	18	37050000	37550000	3.43883
3	91100000	91650000	18	37050000	37550000	3.43883
3	91100000	91650000	18	37050000	37550000	3.43883
3	91100000	91650000	7	106400000	106900000	3.07429
3	91100000	91650000	8	100200000	100700000	3.06518
3	91100000	91650000	7	106400000	106900000	3.07429
3	91100000	91650000	8	100200000	100700000	3.06518
3	91100000	91650000	18	37050000	37550000	3.43883
3	91100000	91650000	18	37050000	37550000	3.43883
3	91100000	91650000	18	37050000	37550000	3.43883
3	91100000	91650000	8	100200000	100700000	3.06518
3	91100000	91650000	18	37050000	37550000	3.43883
3	91100000	91650000	18	37050000	37550000	3.43883
3	91650000	92150000	7	61950000	62450000	3.06568
3	91650000	92150000	7	61950000	62450000	3.06568
3	91650000	92150000	7	61950000	62450000	3.06568
3	91650000	92150000	7	61950000	62450000	3.06568
3	91650000	92150000	12	113250000	113750000	3.263
3	91650000	92150000	7	61950000	62450000	3.06568
3	91650000	92150000	12	113250000	113750000	3.263
3	91650000	92150000	12	113250000	113750000	3.263
3	91650000	92150000	7	61950000	62450000	3.06568
4	60100000	61200000	12	113750000	114250000	4.05299
4	60100000	61200000	9	93100000	93600000	4.7125
4	60100000	61200000	9	93100000	93600000	4.7125
4	60100000	61200000	9	93100000	93600000	4.7125
4	60100000	61200000	12	103700000	104200000	3.05994
4	60100000	61200000	12	103700000	104200000	3.05994
4	60100000	61200000	12	103700000	104200000	3.05994
4	60100000	61200000	9	93100000	93600000	4.7125
4	60100000	61200000	12	103700000	104200000	3.05994
4	60100000	61200000	12	113750000	114250000	4.05299
4	60100000	61200000	9	93100000	93600000	4.7125
4	60100000	61200000	5	38850000	39350000	3.10991
4	60100000	61200000	7	67950000	68450000	3.03226
4	60100000	61200000	9	44800000	45300000	3.03432
4	60100000	61200000	9	73450000	73950000	3.16593
4	60100000	61200000	9	93100000	93600000	4.7125
4	60100000	61200000	10	84950000	85450000	3.17018
4	60100000	61200000	12	14050000	14550000	3.1047
4	60100000	61200000	12	103700000	104200000	3.05994
4	60100000	61200000	12	113750000	114250000	4.05299
4	60100000	61200000	17	44450000	44950000	3.18837
4	60100000	61200000	17	53500000	54000000	3.0567
4	60100000	61200000	X	90750000	91250000	3.71553
4	60100000	61200000	12	103700000	104200000	3.05994
4	60100000	61200000	12	103700000	104200000	3.05994
4	60100000	61200000	12	113750000	114250000	4.05299
4	60100000	61200000	12	113750000	114250000	4.05299
4	60100000	61200000	12	113750000	114250000	4.05299
4	60100000	61200000	12	103700000	104200000	3.05994
4	60100000	61200000	12	113750000	114250000	4.05299
4	61400000	62000000	18	37050000	37550000	3.21545
4	61400000	62000000	12	103700000	104200000	3.01832
4	61400000	62000000	18	37050000	37550000	3.21545
4	61400000	62000000	12	103700000	104200000	3.01832
4	61400000	62000000	18	37050000	37550000	3.21545
4	61400000	62000000	12	103700000	104200000	3.01832
4	61400000	62000000	18	37050000	37550000	3.21545
4	61400000	62000000	12	103700000	104200000	3.01832
4	61400000	62000000	6	128900000	129400000	3.06481
4	61400000	62000000	18	37050000	37550000	3.21545
4	61400000	62000000	12	103700000	104200000	3.01832
4	61400000	62000000	6	128900000	129400000	3.06481
4	61400000	62000000	11	31300000	31850000	3.24717
4	61400000	62000000	12	103700000	104200000	3.01832
4	61400000	62000000	18	37050000	37550000	3.21545
4	61400000	62000000	X	138900000	139400000	3.17222
4	61400000	62000000	2	18150000	18650000	3.38716
4	61400000	62000000	12	103700000	104200000	3.01832
4	61400000	62000000	18	37050000	37550000	3.21545
4	61400000	62000000	18	37050000	37550000	3.21545
4	61400000	62000000	12	103700000	104200000	3.01832
4	61400000	62000000	18	37050000	37550000	3.21545
4	73550000	74050000	5	147150000	147650000	3.37643
4	73550000	74050000	12	65500000	66000000	3.0469
4	73550000	74050000	X	166700000	167200000	3.65632
4	73550000	74050000	1	31600000	32100000	3.04421
4	73550000	74050000	1	165000000	165500000	3.21599
4	73550000	74050000	1	185100000	185600000	3.08405
4	112150000	112650000	12	20800000	21300000	3.01359
4	112150000	112650000	12	20800000	21300000	3.01359
4	112650000	113150000	12	113750000	114250000	3.13658
4	112650000	113150000	12	113750000	114250000	3.13658
4	112650000	113150000	12	113750000	114250000	3.13658
4	112650000	113150000	12	113750000	114250000	3.13658
4	112650000	113150000	12	113750000	114250000	3.13658
4	112650000	113150000	12	113750000	114250000	3.13658
4	112650000	113150000	12	113750000	114250000	3.13658
4	113150000	113650000	6	114150000	114700000	3.10201
4	113150000	113650000	6	114150000	114700000	3.10201
4	113150000	113650000	12	17650000	18150000	3.6046
4	113150000	113650000	12	113750000	114250000	3.03588
4	113150000	113650000	12	17650000	18150000	3.6046
4	113150000	113650000	12	17650000	18150000	3.6046
4	113150000	113650000	12	17650000	18150000	3.6046
4	113150000	113650000	12	17650000	18150000	3.6046
4	113150000	113650000	12	113750000	114250000	3.03588
4	113150000	113650000	12	113750000	114250000	3.03588
4	113150000	113650000	12	113750000	114250000	3.03588
4	113150000	113650000	12	113750000	114250000	3.03588
4	113150000	113650000	6	114150000	114700000	3.10201
4	113150000	113650000	12	17650000	18150000	3.6046
4	113150000	113650000	12	113750000	114250000	3.03588
4	113150000	113650000	12	17650000	18150000	3.6046
4	113150000	113650000	6	114150000	114700000	3.10201
4	113150000	113650000	12	113750000	114250000	3.03588
4	113150000	113650000	12	17650000	18150000	3.6046
4	113150000	113650000	12	17650000	18150000	3.6046
4	113150000	113650000	12	17650000	18150000	3.6046
4	113150000	113650000	6	114150000	114700000	3.10201
4	113650000	114150000	12	17650000	18150000	3.51515
4	113650000	114150000	12	113750000	114250000	3.69329
4	113650000	114150000	12	17650000	18150000	3.51515
4	113650000	114150000	12	17650000	18150000	3.51515
4	113650000	114150000	12	17650000	18150000	3.51515
4	113650000	114150000	12	17650000	18150000	3.51515
4	113650000	114150000	12	113750000	114250000	3.69329
4	113650000	114150000	12	113250000	113750000	3.06659
4	113650000	114150000	12	113750000	114250000	3.69329
4	113650000	114150000	12	113750000	114250000	3.69329
4	113650000	114150000	12	113750000	114250000	3.69329
4	113650000	114150000	12	17650000	18150000	3.51515
4	113650000	114150000	12	113250000	113750000	3.06659
4	113650000	114150000	12	113750000	114250000	3.69329
4	113650000	114150000	12	17650000	18150000	3.51515
4	113650000	114150000	12	113250000	113750000	3.06659
4	113650000	114150000	12	113750000	114250000	3.69329
4	113650000	114150000	12	17650000	18150000	3.51515
4	113650000	114150000	12	17650000	18150000	3.51515
4	113650000	114150000	12	17650000	18150000	3.51515
5	14800000	15650000	6	46700000	47200000	3.30287
5	14800000	15650000	6	105100000	105600000	3.50651
5	14800000	15650000	6	124400000	124900000	3.25029
5	14800000	15650000	3	7050000	7550000	3.02833
5	14800000	15650000	X	137400000	137900000	3.27751
5	14800000	15650000	3	7050000	7550000	3.02833
5	14800000	15650000	3	7050000	7550000	3.02833
5	14800000	15650000	2	66850000	67350000	3.48308
5	14800000	15650000	3	7050000	7550000	3.02833
5	25700000	26200000	1	9500000	10000000	6.81572
5	25700000	26200000	2	170350000	170850000	3.12956
5	25700000	26200000	12	83100000	83600000	3.04659
5	93500000	94350000	7	61950000	62450000	4.26995
5	93500000	94350000	12	113750000	114250000	4.95894
5	93500000	94350000	15	46700000	47200000	3.30038
5	93500000	94350000	15	46700000	47200000	3.30038
5	93500000	94350000	18	36550000	37050000	3.55244
5	93500000	94350000	15	46700000	47200000	3.30038
5	93500000	94350000	18	36550000	37050000	3.55244
5	93500000	94350000	15	46700000	47200000	3.30038
5	93500000	94350000	7	61950000	62450000	4.26995
5	93500000	94350000	18	37050000	37550000	3.82318
5	93500000	94350000	12	103700000	104200000	3.42429
5	93500000	94350000	11	38450000	38950000	3.39997
5	93500000	94350000	18	36550000	37050000	3.55244
5	93500000	94350000	18	37050000	37550000	3.82318
5	93500000	94350000	12	103700000	104200000	3.42429
5	93500000	94350000	18	37050000	37550000	3.82318
5	93500000	94350000	12	103700000	104200000	3.42429
5	93500000	94350000	13	67000000	67500000	4.26607
5	93500000	94350000	18	37050000	37550000	3.82318
5	93500000	94350000	18	36550000	37050000	3.55244
5	93500000	94350000	7	61950000	62450000	4.26995
5	93500000	94350000	12	103700000	104200000	3.42429
5	93500000	94350000	12	113750000	114250000	4.95894
5	93500000	94350000	6	128900000	129400000	3.50324
5	93500000	94350000	15	46700000	47200000	3.30038
5	93500000	94350000	18	37050000	37550000	3.82318
5	93500000	94350000	7	61950000	62450000	4.26995
5	93500000	94350000	7	61950000	62450000	4.26995
5	93500000	94350000	12	103700000	104200000	3.42429
5	93500000	94350000	12	113750000	114250000	4.95894
5	93500000	94350000	8	40000000	40500000	3.20277
5	93500000	94350000	6	128900000	129400000	3.50324
5	93500000	94350000	12	103700000	104200000	3.42429
5	93500000	94350000	18	37050000	37550000	3.82318
5	93500000	94350000	10	117650000	118150000	3.13227
5	93500000	94350000	11	8200000	8700000	3.52597
5	93500000	94350000	11	38450000	38950000	3.39997
5	93500000	94350000	11	92550000	93100000	3.47694
5	93500000	94350000	12	33800000	34300000	3.17167
5	93500000	94350000	12	103700000	104200000	3.42429
5	93500000	94350000	12	113750000	114250000	4.95894
5	93500000	94350000	13	13750000	14250000	3.31756
5	93500000	94350000	13	67000000	67500000	4.26607
5	93500000	94350000	12	113750000	114250000	4.95894
5	93500000	94350000	13	69050000	69550000	3.61625
5	93500000	94350000	15	27100000	27600000	3.00388
5	93500000	94350000	15	46700000	47200000	3.30038
5	93500000	94350000	16	69450000	69950000	3.32354
5	93500000	94350000	16	90100000	90600000	3.07377
5	93500000	94350000	18	36550000	37050000	3.55244
5	93500000	94350000	18	37050000	37550000	3.82318
5	93500000	94350000	X	138400000	138900000	3.94332
5	93500000	94350000	12	113750000	114250000	4.95894
5	93500000	94350000	18	37050000	37550000	3.82318
5	93500000	94350000	1	10000000	10500000	3.37666
5	93500000	94350000	1	82250000	82750000	3.1875
5	93500000	94350000	1	92300000	92800000	3.38489
5	93500000	94350000	2	142850000	143350000	3.18709
5	93500000	94350000	3	18800000	19300000	3.23887
5	93500000	94350000	3	18800000	19300000	3.23887
5	93500000	94350000	4	17700000	18200000	3.09271
5	93500000	94350000	4	32700000	33200000	3.35415
5	93500000	94350000	4	62000000	62500000	3.92875
5	93500000	94350000	4	109150000	109650000	3.09118
5	93500000	94350000	12	103700000	104200000	3.42429
5	93500000	94350000	7	61950000	62450000	4.26995
5	93500000	94350000	12	113750000	114250000	4.95894
5	93500000	94350000	18	37050000	37550000	3.82318
5	93500000	94350000	11	38450000	38950000	3.39997
5	94350000	95300000	8	100200000	100700000	3.16973
5	94350000	95300000	8	100200000	100700000	3.16973
5	94350000	95300000	8	100200000	100700000	3.16973
5	94350000	95300000	11	74050000	74550000	3.6028
5	94350000	95300000	14	91850000	92350000	3.21439
5	94350000	95300000	14	91850000	92350000	3.21439
5	94350000	95300000	14	91850000	92350000	3.21439
5	94350000	95300000	4	111650000	112150000	4.46316
5	94350000	95300000	11	74050000	74550000	3.6028
5	94350000	95300000	18	37050000	37550000	4.6013
5	94350000	95300000	18	37050000	37550000	4.6013
5	94350000	95300000	11	74050000	74550000	3.6028
5	94350000	95300000	18	37050000	37550000	4.6013
5	94350000	95300000	11	74050000	74550000	3.6028
5	94350000	95300000	11	74050000	74550000	3.6028
5	94350000	95300000	11	74050000	74550000	3.6028
5	94350000	95300000	11	74050000	74550000	3.6028
5	94350000	95300000	18	37050000	37550000	4.6013
5	94350000	95300000	11	74050000	74550000	3.6028
5	94350000	95300000	8	100200000	100700000	3.16973
5	94350000	95300000	8	100200000	100700000	3.16973
5	94350000	95300000	18	37050000	37550000	4.6013
5	94350000	95300000	12	113250000	113750000	3.22403
5	94350000	95300000	12	20800000	21300000	3.38385
5	94350000	95300000	18	37050000	37550000	4.6013
5	94350000	95300000	18	37050000	37550000	4.6013
5	94350000	95300000	6	76450000	76950000	3.29644
5	94350000	95300000	7	48850000	49350000	3.00244
5	94350000	95300000	7	74450000	74950000	3.00194
5	94350000	95300000	7	88950000	89450000	3.79922
5	94350000	95300000	8	77550000	78050000	3.03936
5	94350000	95300000	8	100200000	100700000	3.16973
5	94350000	95300000	8	126750000	127250000	3.50532
5	94350000	95300000	9	114600000	115100000	4.22783
5	94350000	95300000	10	63200000	63700000	3.43949
5	94350000	95300000	11	74050000	74550000	3.6028
5	94350000	95300000	12	20800000	21300000	3.38385
5	94350000	95300000	12	109750000	110250000	3.57713
5	94350000	95300000	12	113250000	113750000	3.22403
5	94350000	95300000	13	14750000	15250000	3.05702
5	94350000	95300000	13	20250000	20750000	3.83174
5	94350000	95300000	13	21250000	21750000	3.24674
5	94350000	95300000	13	62350000	62850000	3.44885
5	94350000	95300000	14	46100000	46600000	3.15376
5	94350000	95300000	14	91850000	92350000	3.21439
5	94350000	95300000	14	112850000	113350000	4.20132
5	94350000	95300000	16	12750000	13250000	3.91001
5	94350000	95300000	16	62350000	62850000	3.19567
5	94350000	95300000	17	47950000	48450000	3.19996
5	94350000	95300000	17	65000000	65500000	3.18461
5	94350000	95300000	18	37050000	37550000	4.6013
5	94350000	95300000	X	21350000	21850000	3.26241
5	94350000	95300000	1	45700000	46200000	3.05958
5	94350000	95300000	1	57200000	57700000	3.23872
5	94350000	95300000	1	83750000	84250000	3.47006
5	94350000	95300000	1	93800000	94300000	3.5409
5	94350000	95300000	1	127900000	128400000	3.27274
5	94350000	95300000	2	35750000	36250000	3.71818
5	94350000	95300000	2	113300000	113800000	3.24802
5	94350000	95300000	3	18800000	19300000	3.28577
5	94350000	95300000	3	18800000	19300000	3.28577
5	94350000	95300000	3	47450000	47950000	3.0848
5	94350000	95300000	12	113250000	113750000	3.22403
5	94350000	95300000	4	111650000	112150000	4.46316
5	94350000	95300000	4	114650000	115150000	3.1669
5	94350000	95300000	4	142400000	142900000	3.35882
5	94350000	95300000	11	74050000	74550000	3.6028
5	94350000	95300000	11	74050000	74550000	3.6028
5	94350000	95300000	18	37050000	37550000	4.6013
5	109000000	109500000	11	74050000	74550000	3.92613
5	109000000	109500000	11	74050000	74550000	3.92613
5	109000000	109500000	12	103700000	104200000	3.72443
5	109000000	109500000	11	74050000	74550000	3.92613
5	109000000	109500000	12	103700000	104200000	3.72443
5	109000000	109500000	11	74050000	74550000	3.92613
5	109000000	109500000	11	74050000	74550000	3.92613
5	109000000	109500000	11	74050000	74550000	3.92613
5	109000000	109500000	12	103700000	104200000	3.72443
5	109000000	109500000	11	74050000	74550000	3.92613
5	109000000	109500000	11	74050000	74550000	3.92613
5	109000000	109500000	12	103700000	104200000	3.72443
5	109000000	109500000	12	103700000	104200000	3.72443
5	109000000	109500000	12	103700000	104200000	3.72443
5	109000000	109500000	12	103700000	104200000	3.72443
5	109000000	109500000	11	74050000	74550000	3.92613
5	109000000	109500000	11	74050000	74550000	3.92613
5	109000000	109500000	12	103700000	104200000	3.72443
5	109000000	109500000	11	74050000	74550000	3.92613
5	145550000	146100000	6	114150000	114700000	3.4426
5	145550000	146100000	6	114150000	114700000	3.4426
5	145550000	146100000	7	61950000	62450000	3.11509
5	145550000	146100000	12	17650000	18150000	3.91872
5	145550000	146100000	11	74050000	74550000	4.319
5	145550000	146100000	7	61950000	62450000	3.11509
5	145550000	146100000	11	74050000	74550000	4.319
5	145550000	146100000	18	37050000	37550000	3.21951
5	145550000	146100000	18	37050000	37550000	3.21951
5	145550000	146100000	11	74050000	74550000	4.319
5	145550000	146100000	12	17650000	18150000	3.91872
5	145550000	146100000	18	37050000	37550000	3.21951
5	145550000	146100000	11	74050000	74550000	4.319
5	145550000	146100000	12	17650000	18150000	3.91872
5	145550000	146100000	11	74050000	74550000	4.319
5	145550000	146100000	11	74050000	74550000	4.319
5	145550000	146100000	12	17650000	18150000	3.91872
5	145550000	146100000	11	74050000	74550000	4.319
5	145550000	146100000	12	17650000	18150000	3.91872
5	145550000	146100000	18	37050000	37550000	3.21951
5	145550000	146100000	7	61950000	62450000	3.11509
5	145550000	146100000	11	74050000	74550000	4.319
5	145550000	146100000	18	37050000	37550000	3.21951
5	145550000	146100000	7	61950000	62450000	3.11509
5	145550000	146100000	7	61950000	62450000	3.11509
5	145550000	146100000	18	37050000	37550000	3.21951
5	145550000	146100000	18	37050000	37550000	3.21951
5	145550000	146100000	6	114150000	114700000	3.4426
5	145550000	146100000	11	74050000	74550000	4.319
5	145550000	146100000	12	17650000	18150000	3.91872
5	145550000	146100000	18	37050000	37550000	3.21951
5	145550000	146100000	12	17650000	18150000	3.91872
5	145550000	146100000	11	74050000	74550000	4.319
5	145550000	146100000	6	114150000	114700000	3.4426
5	145550000	146100000	7	61950000	62450000	3.11509
5	145550000	146100000	11	74050000	74550000	4.319
5	145550000	146100000	12	17650000	18150000	3.91872
5	145550000	146100000	18	37050000	37550000	3.21951
5	145550000	146100000	X	103350000	103850000	3.50727
5	145550000	146100000	X	161700000	162200000	3.11874
5	145550000	146100000	12	17650000	18150000	3.91872
5	145550000	146100000	12	17650000	18150000	3.91872
5	145550000	146100000	6	114150000	114700000	3.4426
6	68450000	68950000	11	38450000	38950000	3.02107
6	68450000	68950000	11	38450000	38950000	3.02107
6	68450000	68950000	11	38450000	38950000	3.02107
7	47850000	48350000	3	62000000	62500000	3.25183
7	58850000	59350000	6	114150000	114700000	3.18318
7	58850000	59350000	6	114150000	114700000	3.18318
7	58850000	59350000	6	114150000	114700000	3.18318
7	58850000	59350000	6	114150000	114700000	3.18318
7	58850000	59350000	6	114150000	114700000	3.18318
7	59350000	59950000	6	114150000	114700000	6.18839
7	59350000	59950000	6	114150000	114700000	6.18839
7	59350000	59950000	12	17650000	18150000	4.24805
7	59350000	59950000	12	17650000	18150000	4.24805
7	59350000	59950000	12	17650000	18150000	4.24805
7	59350000	59950000	12	17650000	18150000	4.24805
7	59350000	59950000	12	17650000	18150000	4.24805
7	59350000	59950000	6	114150000	114700000	6.18839
7	59350000	59950000	12	17650000	18150000	4.24805
7	59350000	59950000	12	17650000	18150000	4.24805
7	59350000	59950000	6	114150000	114700000	6.18839
7	59350000	59950000	12	17650000	18150000	4.24805
7	59350000	59950000	12	17650000	18150000	4.24805
7	59350000	59950000	12	17650000	18150000	4.24805
7	59350000	59950000	2	179300000	179800000	3.31158
7	59350000	59950000	6	114150000	114700000	6.18839
7	59950000	60450000	12	17650000	18150000	3.00204
7	59950000	60450000	12	17650000	18150000	3.00204
7	59950000	60450000	12	17650000	18150000	3.00204
7	59950000	60450000	12	17650000	18150000	3.00204
7	59950000	60450000	12	17650000	18150000	3.00204
7	59950000	60450000	12	17650000	18150000	3.00204
7	59950000	60450000	12	17650000	18150000	3.00204
7	59950000	60450000	12	17650000	18150000	3.00204
7	59950000	60450000	12	17650000	18150000	3.00204
7	59950000	60450000	12	17650000	18150000	3.00204
7	84950000	85450000	8	100200000	100700000	3.82559
7	84950000	85450000	15	46200000	46700000	3.80625
7	84950000	85450000	15	46700000	47200000	4.17354
7	84950000	85450000	18	90300000	90600000	3.70433
7	84950000	85450000	8	100200000	100700000	3.82559
7	84950000	85450000	15	46700000	47200000	4.17354
7	84950000	85450000	8	100200000	100700000	3.82559
7	84950000	85450000	15	46200000	46700000	3.80625
7	84950000	85450000	15	46700000	47200000	4.17354
7	84950000	85450000	15	46700000	47200000	4.17354
7	84950000	85450000	15	46700000	47200000	4.17354
7	84950000	85450000	8	100200000	100700000	3.82559
7	84950000	85450000	8	100200000	100700000	3.82559
7	84950000	85450000	15	46700000	47200000	4.17354
7	84950000	85450000	8	100200000	100700000	3.82559
7	85450000	85950000	8	100200000	100700000	3.51555
7	85450000	85950000	15	46700000	47200000	4.13905
7	85450000	85950000	8	100200000	100700000	3.51555
7	85450000	85950000	9	93100000	93600000	3.45697
7	85450000	85950000	15	45700000	46200000	3.10719
7	85450000	85950000	15	46700000	47200000	4.13905
7	85450000	85950000	8	100200000	100700000	3.51555
7	85450000	85950000	9	93100000	93600000	3.45697
7	85450000	85950000	15	46700000	47200000	4.13905
7	85450000	85950000	15	46700000	47200000	4.13905
7	85450000	85950000	9	93100000	93600000	3.45697
7	85450000	85950000	9	93100000	93600000	3.45697
7	85450000	85950000	15	46700000	47200000	4.13905
7	85450000	85950000	8	100200000	100700000	3.51555
7	85450000	85950000	9	93100000	93600000	3.45697
7	85450000	85950000	8	100200000	100700000	3.51555
7	85450000	85950000	9	93100000	93600000	3.45697
7	85450000	85950000	15	46700000	47200000	4.13905
7	85450000	85950000	8	100200000	100700000	3.51555
7	85950000	86450000	8	100200000	100700000	3.46017
7	85950000	86450000	8	100200000	100700000	3.46017
7	85950000	86450000	8	100200000	100700000	3.46017
7	85950000	86450000	16	74000000	74500000	3.41292
7	85950000	86450000	16	78500000	79050000	3.13494
7	85950000	86450000	16	80550000	81050000	3.22709
7	85950000	86450000	16	80550000	81050000	3.22709
7	85950000	86450000	8	100200000	100700000	3.46017
7	85950000	86450000	8	100200000	100700000	3.46017
7	85950000	86450000	8	100200000	100700000	3.46017
8	51550000	52050000	15	46200000	46700000	3.07606
8	51550000	52050000	15	46200000	46700000	3.07606
8	51550000	52050000	1	48700000	49200000	3.01093
8	51550000	52050000	7	106400000	106900000	3.13439
8	51550000	52050000	7	106400000	106900000	3.13439
8	51550000	52050000	7	106400000	106900000	3.13439
8	51550000	52050000	7	106400000	106900000	3.13439
8	52050000	52550000	9	93100000	93600000	3.40604
8	52050000	52550000	9	93100000	93600000	3.40604
8	52050000	52550000	9	93100000	93600000	3.40604
8	52050000	52550000	9	93100000	93600000	3.40604
8	52050000	52550000	9	93100000	93600000	3.40604
8	52050000	52550000	9	93100000	93600000	3.40604
9	19700000	20200000	10	5600000	6100000	3.0302
9	19700000	20200000	11	74050000	74550000	3.40765
9	19700000	20200000	18	36550000	37050000	3.59282
9	19700000	20200000	3	7550000	8050000	3.21883
9	19700000	20200000	5	7500000	8000000	3.13083
9	19700000	20200000	18	36550000	37050000	3.59282
9	19700000	20200000	11	74050000	74550000	3.40765
9	19700000	20200000	18	36550000	37050000	3.59282
9	19700000	20200000	11	74050000	74550000	3.40765
9	19700000	20200000	3	7550000	8050000	3.21883
9	19700000	20200000	11	74050000	74550000	3.40765
9	19700000	20200000	11	74050000	74550000	3.40765
9	19700000	20200000	11	74050000	74550000	3.40765
9	19700000	20200000	11	74050000	74550000	3.40765
9	19700000	20200000	18	36550000	37050000	3.59282
9	19700000	20200000	11	74050000	74550000	3.40765
9	19700000	20200000	18	36550000	37050000	3.59282
9	19700000	20200000	11	74050000	74550000	3.40765
9	19700000	20200000	11	74050000	74550000	3.40765
9	19700000	20200000	11	74050000	74550000	3.40765
9	35800000	36300000	15	46700000	47200000	3.0087
9	35800000	36300000	15	46700000	47200000	3.0087
9	35800000	36300000	18	36550000	37050000	3.03493
9	35800000	36300000	14	91850000	92350000	3.08127
9	35800000	36300000	15	46700000	47200000	3.0087
9	35800000	36300000	18	36550000	37050000	3.03493
9	35800000	36300000	14	91850000	92350000	3.08127
9	35800000	36300000	14	91850000	92350000	3.08127
9	35800000	36300000	15	46700000	47200000	3.0087
9	35800000	36300000	18	36550000	37050000	3.03493
9	35800000	36300000	18	36550000	37050000	3.03493
9	35800000	36300000	15	46700000	47200000	3.0087
9	35800000	36300000	15	46700000	47200000	3.0087
9	35800000	36300000	18	36550000	37050000	3.03493
9	35800000	36300000	14	91850000	92350000	3.08127
12	114250000	114750000	14	91850000	92350000	3.16517
12	114250000	114750000	14	91850000	92350000	3.16517
12	114250000	114750000	14	91850000	92350000	3.16517
12	114250000	114750000	14	91850000	92350000	3.16517
12	114750000	115250000	7	61950000	62450000	3.10035
12	114750000	115250000	15	46700000	47200000	3.90013
12	114750000	115250000	15	46700000	47200000	3.90013
12	114750000	115250000	7	106400000	106900000	3.11278
12	114750000	115250000	11	74050000	74550000	3.37893
12	114750000	115250000	14	91850000	92350000	3.11567
12	114750000	115250000	15	46700000	47200000	3.90013
12	114750000	115250000	14	91850000	92350000	3.11567
12	114750000	115250000	14	91850000	92350000	3.11567
12	114750000	115250000	15	46700000	47200000	3.90013
12	114750000	115250000	7	61950000	62450000	3.10035
12	114750000	115250000	7	106400000	106900000	3.11278
12	114750000	115250000	11	74050000	74550000	3.37893
12	114750000	115250000	11	74050000	74550000	3.37893
12	114750000	115250000	11	74050000	74550000	3.37893
12	114750000	115250000	11	74050000	74550000	3.37893
12	114750000	115250000	11	74050000	74550000	3.37893
12	114750000	115250000	11	74050000	74550000	3.37893
12	114750000	115250000	7	61950000	62450000	3.10035
12	114750000	115250000	7	106400000	106900000	3.11278
12	114750000	115250000	11	74050000	74550000	3.37893
12	114750000	115250000	15	46700000	47200000	3.90013
12	114750000	115250000	7	106400000	106900000	3.11278
12	114750000	115250000	7	61950000	62450000	3.10035
12	114750000	115250000	7	61950000	62450000	3.10035
12	114750000	115250000	15	46700000	47200000	3.90013
12	114750000	115250000	11	74050000	74550000	3.37893
12	114750000	115250000	14	91850000	92350000	3.11567
12	114750000	115250000	11	74050000	74550000	3.37893
12	114750000	115250000	7	61950000	62450000	3.10035
12	114750000	115250000	11	74050000	74550000	3.37893
12	115250000	115750000	9	93100000	93600000	3.29644
12	115250000	115750000	9	93100000	93600000	3.29644
12	115250000	115750000	4	111650000	112150000	3.27394
12	115250000	115750000	9	93100000	93600000	3.29644
12	115250000	115750000	9	93100000	93600000	3.29644
12	115250000	115750000	9	93100000	93600000	3.29644
12	115250000	115750000	9	93100000	93600000	3.29644
12	115250000	115750000	4	111650000	112150000	3.27394
13	22750000	23300000	15	12550000	13050000	3.04218
13	22750000	23300000	11	15200000	15700000	3.0863
13	33300000	33800000	18	37050000	37550000	3.72505
13	33300000	33800000	12	103700000	104200000	3.51238
13	33300000	33800000	18	37050000	37550000	3.72505
13	33300000	33800000	12	103700000	104200000	3.51238
13	33300000	33800000	18	37050000	37550000	3.72505
13	33300000	33800000	12	103700000	104200000	3.51238
13	33300000	33800000	18	37050000	37550000	3.72505
13	33300000	33800000	12	103700000	104200000	3.51238
13	33300000	33800000	18	37050000	37550000	3.72505
13	33300000	33800000	12	103700000	104200000	3.51238
13	33300000	33800000	12	103700000	104200000	3.51238
13	33300000	33800000	18	37050000	37550000	3.72505
13	33300000	33800000	12	103700000	104200000	3.51238
13	33300000	33800000	18	37050000	37550000	3.72505
13	33300000	33800000	18	37050000	37550000	3.72505
13	33300000	33800000	12	103700000	104200000	3.51238
13	33300000	33800000	18	37050000	37550000	3.72505
13	68050000	68550000	11	74050000	74550000	3.10096
13	68050000	68550000	18	36550000	37050000	3.22871
13	68050000	68550000	18	36550000	37050000	3.22871
13	68050000	68550000	11	74050000	74550000	3.10096
13	68050000	68550000	18	37050000	37550000	3.57889
13	68050000	68550000	12	103700000	104200000	3.91438
13	68050000	68550000	16	88100000	88600000	3.87109
13	68050000	68550000	18	36550000	37050000	3.22871
13	68050000	68550000	18	37050000	37550000	3.57889
13	68050000	68550000	2	3550000	4050000	3.37819
13	68050000	68550000	5	3000000	3500000	3.49265
13	68050000	68550000	5	116500000	117000000	4.09152
13	68050000	68550000	6	47800000	48300000	3.12059
13	68050000	68550000	10	78700000	79200000	3.16594
13	68050000	68550000	11	74050000	74550000	3.10096
13	68050000	68550000	12	103700000	104200000	3.91438
13	68050000	68550000	5	3000000	3500000	3.49265
13	68050000	68550000	18	37050000	37550000	3.57889
13	68050000	68550000	11	74050000	74550000	3.10096
13	68050000	68550000	5	3000000	3500000	3.49265
13	68050000	68550000	10	78700000	79200000	3.16594
13	68050000	68550000	11	74050000	74550000	3.10096
13	68050000	68550000	11	74050000	74550000	3.10096
13	68050000	68550000	12	103700000	104200000	3.91438
13	68050000	68550000	2	3550000	4050000	3.37819
13	68050000	68550000	11	74050000	74550000	3.10096
13	68050000	68550000	18	37050000	37550000	3.57889
13	68050000	68550000	18	36550000	37050000	3.22871
13	68050000	68550000	11	74050000	74550000	3.10096
13	68050000	68550000	12	103700000	104200000	3.91438
13	68050000	68550000	18	37050000	37550000	3.57889
13	68050000	68550000	12	103700000	104200000	3.91438
13	68050000	68550000	12	103700000	104200000	3.91438
13	68050000	68550000	18	37050000	37550000	3.57889
13	68050000	68550000	12	103700000	104200000	3.91438
13	68050000	68550000	18	36550000	37050000	3.22871
13	68050000	68550000	18	37050000	37550000	3.57889
13	68050000	68550000	11	74050000	74550000	3.10096
13	68050000	68550000	18	37050000	37550000	3.57889
13	68050000	68550000	11	74050000	74550000	3.10096
13	68050000	68550000	12	103700000	104200000	3.91438
13	68050000	68550000	11	74050000	74550000	3.10096
13	68050000	68550000	18	37050000	37550000	3.57889
17	18850000	19350000	12	17650000	18150000	3.04098
17	18850000	19350000	3	7550000	8050000	3.05951
17	18850000	19350000	5	3000000	3500000	3.90239
17	18850000	19350000	3	7050000	7550000	4.29955
17	18850000	19350000	3	7550000	8050000	3.05951
17	18850000	19350000	4	5100000	5600000	3.75062
17	18850000	19350000	5	3000000	3500000	3.90239
17	18850000	19350000	12	17650000	18150000	3.04098
17	18850000	19350000	4	5100000	5600000	3.75062
17	18850000	19350000	12	17650000	18150000	3.04098
17	18850000	19350000	3	7050000	7550000	4.29955
17	18850000	19350000	3	7050000	7550000	4.29955
17	18850000	19350000	4	5100000	5600000	3.75062
17	18850000	19350000	5	3000000	3500000	3.90239
17	18850000	19350000	12	17650000	18150000	3.04098
17	18850000	19350000	4	5100000	5600000	3.75062
17	18850000	19350000	12	17650000	18150000	3.04098
17	18850000	19350000	3	7050000	7550000	4.29955
17	18850000	19350000	12	17650000	18150000	3.04098
17	18850000	19350000	12	17650000	18150000	3.04098
17	18850000	19350000	12	17650000	18150000	3.04098
17	18850000	19350000	12	17650000	18150000	3.04098
17	18850000	19350000	12	17650000	18150000	3.04098
17	38400000	38900000	11	74050000	74550000	3.25579
17	38400000	38900000	11	74050000	74550000	3.25579
17	38400000	38900000	11	74050000	74550000	3.25579
17	38400000	38900000	11	74050000	74550000	3.25579
17	38400000	38900000	11	74050000	74550000	3.25579
17	38400000	38900000	11	74050000	74550000	3.25579
17	38400000	38900000	11	74050000	74550000	3.25579
17	38400000	38900000	11	74050000	74550000	3.25579
17	38400000	38900000	11	74050000	74550000	3.25579
17	38400000	38900000	11	74050000	74550000	3.25579
17	38400000	38900000	11	74050000	74550000	3.25579
17	38900000	39400000	12	17650000	18150000	3.08397
17	38900000	39400000	4	5100000	5600000	3.16355
17	38900000	39400000	12	17650000	18150000	3.08397
17	38900000	39400000	4	5100000	5600000	3.16355
17	38900000	39400000	12	17650000	18150000	3.08397
17	38900000	39400000	4	5100000	5600000	3.16355
17	38900000	39400000	12	17650000	18150000	3.08397
17	38900000	39400000	4	5100000	5600000	3.16355
17	38900000	39400000	12	17650000	18150000	3.08397
17	38900000	39400000	12	17650000	18150000	3.08397
17	38900000	39400000	12	17650000	18150000	3.08397
17	38900000	39400000	12	17650000	18150000	3.08397
17	38900000	39400000	12	17650000	18150000	3.08397
17	38900000	39400000	12	17650000	18150000	3.08397
17	39400000	39950000	18	37050000	37550000	3.33452
17	39400000	39950000	18	37050000	37550000	3.33452
17	39400000	39950000	18	37050000	37550000	3.33452
17	39400000	39950000	18	37050000	37550000	3.33452
17	39400000	39950000	18	37050000	37550000	3.33452
17	39400000	39950000	18	37050000	37550000	3.33452
17	39400000	39950000	18	37050000	37550000	3.33452
17	39400000	39950000	18	37050000	37550000	3.33452
17	39400000	39950000	18	37050000	37550000	3.33452
19	7650000	8150000	12	17650000	18150000	3.39817
19	7650000	8150000	11	74050000	74550000	3.57274
19	7650000	8150000	11	74050000	74550000	3.57274
19	7650000	8150000	10	78700000	79200000	3.98258
19	7650000	8150000	11	74050000	74550000	3.57274
19	7650000	8150000	3	7050000	7550000	3.50039
19	7650000	8150000	12	17650000	18150000	3.39817
19	7650000	8150000	11	74050000	74550000	3.57274
19	7650000	8150000	12	17650000	18150000	3.39817
19	7650000	8150000	3	7050000	7550000	3.50039
19	7650000	8150000	3	7050000	7550000	3.50039
19	7650000	8150000	10	78700000	79200000	3.98258
19	7650000	8150000	11	74050000	74550000	3.57274
19	7650000	8150000	11	74050000	74550000	3.57274
19	7650000	8150000	12	17650000	18150000	3.39817
19	7650000	8150000	11	74050000	74550000	3.57274
19	7650000	8150000	12	17650000	18150000	3.39817
19	7650000	8150000	3	7050000	7550000	3.50039
19	7650000	8150000	11	74050000	74550000	3.57274
19	7650000	8150000	11	74050000	74550000	3.57274
19	7650000	8150000	12	17650000	18150000	3.39817
19	7650000	8150000	12	17650000	18150000	3.39817
19	7650000	8150000	11	74050000	74550000	3.57274
19	7650000	8150000	11	74050000	74550000	3.57274
19	7650000	8150000	12	17650000	18150000	3.39817
19	7650000	8150000	12	17650000	18150000	3.39817
19	7650000	8150000	12	17650000	18150000	3.39817
19	8150000	8650000	11	74050000	74550000	4.29982
19	8150000	8650000	11	74050000	74550000	4.29982
19	8150000	8650000	12	103700000	104200000	3.4823
19	8150000	8650000	5	3000000	3500000	4.10822
19	8150000	8650000	11	74050000	74550000	4.29982
19	8150000	8650000	12	103700000	104200000	3.4823
19	8150000	8650000	3	7050000	7550000	3.44516
19	8150000	8650000	4	5100000	5600000	3.20838
19	8150000	8650000	5	3000000	3500000	4.10822
19	8150000	8650000	4	5100000	5600000	3.20838
19	8150000	8650000	11	74050000	74550000	4.29982
19	8150000	8650000	3	7050000	7550000	3.44516
19	8150000	8650000	3	7050000	7550000	3.44516
19	8150000	8650000	4	5100000	5600000	3.20838
19	8150000	8650000	5	3000000	3500000	4.10822
19	8150000	8650000	11	74050000	74550000	4.29982
19	8150000	8650000	11	74050000	74550000	4.29982
19	8150000	8650000	12	103700000	104200000	3.4823
19	8150000	8650000	4	5100000	5600000	3.20838
19	8150000	8650000	11	74050000	74550000	4.29982
19	8150000	8650000	3	7050000	7550000	3.44516
19	8150000	8650000	11	74050000	74550000	4.29982
19	8150000	8650000	12	103700000	104200000	3.4823
19	8150000	8650000	12	103700000	104200000	3.4823
19	8150000	8650000	12	103700000	104200000	3.4823
19	8150000	8650000	12	103700000	104200000	3.4823
19	8150000	8650000	11	74050000	74550000	4.29982
19	8150000	8650000	11	74050000	74550000	4.29982
19	8150000	8650000	12	103700000	104200000	3.4823
19	8150000	8650000	11	74050000	74550000	4.29982
19	9150000	9650000	12	17650000	18150000	3.08201
19	9150000	9650000	11	74050000	74550000	3.6843
19	9150000	9650000	11	74050000	74550000	3.6843
19	9150000	9650000	18	37050000	37550000	3.0632
19	9150000	9650000	18	37050000	37550000	3.0632
19	9150000	9650000	2	3550000	4050000	3.67864
19	9150000	9650000	11	74050000	74550000	3.6843
19	9150000	9650000	4	5100000	5600000	3.14242
19	9150000	9650000	12	17650000	18150000	3.08201
19	9150000	9650000	18	37050000	37550000	3.0632
19	9150000	9650000	4	5100000	5600000	3.14242
19	9150000	9650000	11	74050000	74550000	3.6843
19	9150000	9650000	12	17650000	18150000	3.08201
19	9150000	9650000	4	5100000	5600000	3.14242
19	9150000	9650000	11	74050000	74550000	3.6843
19	9150000	9650000	11	74050000	74550000	3.6843
19	9150000	9650000	12	17650000	18150000	3.08201
19	9150000	9650000	2	3550000	4050000	3.67864
19	9150000	9650000	4	5100000	5600000	3.14242
19	9150000	9650000	5	146650000	147150000	3.46116
19	9150000	9650000	11	74050000	74550000	3.6843
19	9150000	9650000	12	17650000	18150000	3.08201
19	9150000	9650000	13	67000000	67500000	3.22714
19	9150000	9650000	15	82250000	82750000	3.1631
19	9150000	9650000	18	37050000	37550000	3.0632
19	9150000	9650000	11	74050000	74550000	3.6843
19	9150000	9650000	18	37050000	37550000	3.0632
19	9150000	9650000	18	37050000	37550000	3.0632
19	9150000	9650000	13	67000000	67500000	3.22714
19	9150000	9650000	18	37050000	37550000	3.0632
19	9150000	9650000	11	74050000	74550000	3.6843
19	9150000	9650000	12	17650000	18150000	3.08201
19	9150000	9650000	18	37050000	37550000	3.0632
19	9150000	9650000	12	17650000	18150000	3.08201
19	9150000	9650000	11	74050000	74550000	3.6843
19	9150000	9650000	11	74050000	74550000	3.6843
19	9150000	9650000	12	17650000	18150000	3.08201
19	9150000	9650000	18	37050000	37550000	3.0632
19	9150000	9650000	12	17650000	18150000	3.08201
19	9150000	9650000	12	17650000	18150000	3.08201
19	12650000	13150000	18	36550000	37050000	3.28392
19	12650000	13150000	18	36550000	37050000	3.28392
19	12650000	13150000	18	36550000	37050000	3.28392
19	12650000	13150000	18	36550000	37050000	3.28392
19	12650000	13150000	18	36550000	37050000	3.28392
19	13150000	13650000	9	93100000	93600000	3.73349
19	13150000	13650000	16	80550000	81050000	3.35325
19	13150000	13650000	9	93100000	93600000	3.73349
19	13150000	13650000	9	93100000	93600000	3.73349
19	13150000	13650000	9	93100000	93600000	3.73349
19	13150000	13650000	10	47350000	47850000	3.14576
19	13150000	13650000	16	80550000	81050000	3.35325
19	13150000	13650000	10	47350000	47850000	3.14576
19	13150000	13650000	9	93100000	93600000	3.73349
19	13150000	13650000	9	93100000	93600000	3.73349
19	38950000	39450000	15	46700000	47200000	3.32988
19	38950000	39450000	15	46700000	47200000	3.32988
19	38950000	39450000	7	106400000	106900000	3.0336
19	38950000	39450000	15	46700000	47200000	3.32988
19	38950000	39450000	15	46700000	47200000	3.32988
19	38950000	39450000	7	106400000	106900000	3.0336
19	38950000	39450000	12	103700000	104200000	3.3664
19	38950000	39450000	12	103700000	104200000	3.3664
19	38950000	39450000	12	103700000	104200000	3.3664
19	38950000	39450000	7	106400000	106900000	3.0336
19	38950000	39450000	12	103700000	104200000	3.3664
19	38950000	39450000	15	46700000	47200000	3.32988
19	38950000	39450000	7	106400000	106900000	3.0336
19	38950000	39450000	12	103700000	104200000	3.3664
19	38950000	39450000	12	103700000	104200000	3.3664
19	38950000	39450000	12	103700000	104200000	3.3664
19	38950000	39450000	15	46700000	47200000	3.32988
19	38950000	39450000	12	103700000	104200000	3.3664
19	39450000	39950000	7	61950000	62450000	3.20052
19	39450000	39950000	12	113750000	114250000	4.01072
19	39450000	39950000	11	74050000	74550000	3.21134
19	39450000	39950000	7	61950000	62450000	3.20052
19	39450000	39950000	11	74050000	74550000	3.21134
19	39450000	39950000	11	74050000	74550000	3.21134
19	39450000	39950000	11	74050000	74550000	3.21134
19	39450000	39950000	11	74050000	74550000	3.21134
19	39450000	39950000	11	74050000	74550000	3.21134
19	39450000	39950000	11	74050000	74550000	3.21134
19	39450000	39950000	10	47350000	47850000	3.07691
19	39450000	39950000	7	61950000	62450000	3.20052
19	39450000	39950000	10	47350000	47850000	3.07691
19	39450000	39950000	11	74050000	74550000	3.21134
19	39450000	39950000	12	113750000	114250000	4.01072
19	39450000	39950000	7	61950000	62450000	3.20052
19	39450000	39950000	7	61950000	62450000	3.20052
19	39450000	39950000	12	113750000	114250000	4.01072
19	39450000	39950000	12	113750000	114250000	4.01072
19	39450000	39950000	12	113750000	114250000	4.01072
19	39450000	39950000	11	74050000	74550000	3.21134
19	39450000	39950000	12	113750000	114250000	4.01072
19	39450000	39950000	11	74050000	74550000	3.21134
19	39450000	39950000	7	61950000	62450000	3.20052
19	39450000	39950000	11	74050000	74550000	3.21134
19	39450000	39950000	12	113750000	114250000	4.01072
