# Supplementary material for: 3D chromatin remodelling in the germ line modulates genome evolutionary plasticity
Source: Nat Commun. 2022 May 11;13:2608. doi: 10.1038/s41467-022-30296-6 (PMC9095871; doi:10.1038/s41467-022-30296-6)
Supplement: Supplementary file 5 — Supplementary Data 3 [file 41467_2022_30296_MOESM5_ESM.xlsx]

## Sheet: Supplementary Data 3
Supplementary Data 3: GO terms of genes located in inter-LRIs. The raw p-values are determined by Fisher’s exact test and the False Discovery Rate as calculated by the Benjamini-Hochberg procedure. Enrichment Score (ES) is calculated by DAVID algorithm. Related to Figures 4 and 5.
Cluster	Count_cluster	Enrichment Score	Term	Count	P_Value	FDR	Genes
1	13	2.8	negative regulation of peptidase activity	10	4.5E-3	6.8E-1	Serpina11	Serpina12	Serpina9	Serpina1c	Serpina1e	Serpina3a	Serpina3b	Serpina3c	Serpina5	Serpina1b
2	66	2.4	G-protein coupled receptor signaling pathway	64	6.7E-3	9.1E-1	LOC100041504	Gpr161	Gpr162	Ric8b	Agtr2	Ccl19	serine	Ednra	Fzd4	Gnb3	Gng4	Hrh1	Olfr11	Olfr12	Olfr1351	Olfr1352	Olfr1353	Olfr1354	Olfr1355	Olfr1356	Olfr1359	Olfr1360	Olfr1361	Olfr1362	Olfr1364	Olfr1366	Olfr1367	Olfr139	Olfr1410	Olfr1411	Olfr1412	Olfr1413	Olfr1414	Olfr1415	Olfr1416	Olfr1535	Olfr399	Olfr401	Olfr402	Olfr403	Olfr406	Olfr410	Olfr411
2	66	2.4	sensory perception of smell	50	9.5E-4	3.4E-1	Nav2	Olfr11	Olfr12	Olfr1351	Olfr1352	Olfr1353	Olfr1354	Olfr1355	Olfr1356	Olfr1359	Olfr1360	Olfr1361	Olfr1362	Olfr1364	Olfr1366	Olfr1367	Olfr139	Olfr1410	Olfr1411	Olfr1412	Olfr1413	Olfr1414	Olfr1415	Olfr1416	Olfr1535	Olfr399	Olfr401	Olfr402	Olfr403	Olfr410	Olfr411	Olfr412	Olfr43	Olfr57	Olfr59	Olfr693	Olfr694	Olfr695	Olfr697	Olfr698	Olfr699	Olfr700	Olfr701
3	17	2.04	complement activation, classical pathway	9	1.1E-4	6.5E-2	Ighe	C1ra	C1rb	C1rl	C1s1	C1s2	Ighg2b	Ighg2c	Ighm
3	17	2.04	immunoglobulin mediated immune response	5	2.6E-3	5.4E-1	Igha	Ighd	Ighg2b	Ighg2c	Ighm
3	17	2.04	phagocytosis, engulfment	7	1.3E-3	3.8E-1	Ighe	Elmo1	Ighg2b	Ighg2c	Ighm	Trem2	Treml4
4	21	1.81	response to cytokine	7	2.2E-2	1.0E0	Pdx1	Serpina1a	Serpina1c	Serpina1d	Serpina1e	Serpina3c	Serpina1b
4	21	1.81	response to peptide hormone	8	3.5E-3	5.9E-1	Irs1	Serpina1a	Serpina1c	Serpina1d	Serpina1e	Serpina3c	Serpina1b	Stc2
5	56	1.68	complement activation	4	7.0E-3	9.1E-1	C1ra	C1rb	C1s1	C1s2
5	56	1.68	complement activation, classical pathway	9	1.1E-4	6.5E-2	Ighe	C1ra	C1rb	C1rl	C1s1	C1s2	Ighg2b	Ighg2c	Ighm
5	56	1.68	innate immune response	14	2.9E-1	1.0E0	Cd14	Ighe	Ankhd1	C1ra	C1rb	C1rl	C1s1	C1s2	Defb12	Defb34	Ighg2b	Ighg2c	Ighm	Trem2
6	19	1.6	cell surface receptor signaling pathway	8	3.8E-1	1.0E0	Clec1b	Cd3d	Cd3e	Cd3g	Cd4	Agtr2	Col4a3	Fzd4
7	21	1.49	arachidonic acid metabolic process	6	2.7E-3	5.4E-1	Cyp2d10	Cyp2d11	Cyp2d12	Cyp2d22	Cyp2d34	Cyp2d9
[truncated: 21 more columns]
