# Supplementary material for: 3D chromatin remodelling in the germ line modulates genome evolutionary plasticity
Source: Nat Commun. 2022 May 11;13:2608. doi: 10.1038/s41467-022-30296-6 (PMC9095871; doi:10.1038/s41467-022-30296-6)
Supplement: Supplementary file 6 — Supplementary Data 4 [file 41467_2022_30296_MOESM6_ESM.xlsx]

## Sheet: Supplementary Data 4
Supplementary Data 4: List of ancestral syntenic associations with LRIs detected in the mouse genome. Related to Figures 4 and 5.
MURIDAE ANCESTOR
Syntenic associations	FISH*	DESCHRAMBLER	With LRIs	Type
MMU7/19	Yes	Yes	10	Fission
MMU12/17	Yes	No	20
MMU5/11	Yes	Yes	38	Fission
MMU11/16	Yes	Yes	0
MMU10/17	Yes	Yes	0
MMU13/15	Yes	Yes	1	Complex
MMU2/13	Yes	Yes	2	Complex
MMU1/17	Yes	Yes	0
MMU11/17	No	Yes	11	Not covered
MMU5/6	No	Yes	11	Fission
MMU5/12	No	Yes	41	Complex
TOTAL			134
EUMUROIDEA ANCESTOR
Syntenic associations	FISH*	DESCHRAMBLER	total LRIs	Type
MMU7/19	Yes	Yes	10	Fission
MMU11/16	Yes	Yes	0
MMU5/11	Yes	Yes	38	Fission
MMU1/17	Yes	Yes	0
MMU13/15	Yes	Yes	1	Complex
MMU2/13	Yes	Yes	2	Complex
MMU10/17	Yes	Yes	0
MMU12/17	Yes	Yes	20	Not covered
MMU1/3	No	Yes	0
MMU3/4	No	Yes	0
MMU5/6	No	Yes	11	Fission
MMU5/8	No	Yes	9	Complex
TOTAL			91
MUROIDEA ANCESTOR
Syntenic associations	FISH*	DESCHRAMBLER	total LRIs	Type
MMU7/19	Yes	Yes	10	Complex
MMU2/13	Yes	Yes	2	Complex
MMU16/17	No	Yes	0
MMU11/17	No	Yes	11	Not covered
MMU1/17	Yes	Yes	0
MMU13/15	Yes	Yes	1	Complex
MMU10/17	Yes	Yes	0
MMU12/17	Yes	Yes	20	Not covered
MMU1/4	No	Yes	4	Complex
MMU2/4	No	Yes	1	Complex
MMU1/8	No	Yes	2	Complex
MMU1/14	No	Yes	0
MMU5/6	No	Yes	11	Fission
MMU6/12	No	Yes	0
MMU3/4	No	Yes	0
MMU3/5	No	Yes	9	Complex
MMU3/8	No	Yes	12	Complex
MMU4/15	No	Yes	0
MMU15/16	No	Yes	0
MMU17/18	No	Yes	9	Complex
MMU8/15	No	Yes	2	Complex
MMU12/14	No	Yes	8	Fission
MMU14/17	No	Yes	0
MMU16/17	No	Yes	0
MMU5/11	Yes	Yes	38	Complex
TOTAL			140
*Reference:54
